# Supplementary material for: First-Principles Insights into Highly Sensitive and Reusable MoS2 Monolayers for Heavy Metal Detection
Source: Micromachines (Basel). 2024 Jul 30;15(8):978. doi: 10.3390/mi15080978 (PMC11355996; doi:10.3390/mi15080978)
Supplement: Supplementary file 1 [file micromachines-15-00978-s001.zip]

Archive with 1 entries (1 files):
- micromachines-3096957-supplementary.pdf
